# Supplementary material for: Structural Foundations of Potassium Selectivity in Channelrhodopsins
Source: mBio. 2022 Nov 22;13(6):e03039-22. doi: 10.1128/mbio.03039-22 (PMC9765531; doi:10.1128/mbio.03039-22)
Supplement: DATA SET S1 [file mbio.03039-22-s0009.xlsx]

## Sheet: Figure 1C
Na+ bath
Voltage	Mean	Sem
-104.4	-2.64057	0.65934
-84.4	-1.95189	0.49948
-64.4	-1.46501	0.38873
-44.4	-1.074	0.2981
-24.4	-0.741	0.21363
-4.4	-0.46963	0.14185
15.6	-0.26321	0.08245
35.6	-0.08431	0.03286
K+ bath
Voltage	Mean	Sem
-100.2	-0.60205	0.17287
-80.2	-0.38777	0.1167
-60.2	-0.2387	0.06962
-40.2	-0.13054	0.03842
-20.2	-0.05006	0.01565
-0.2	0.00802	0.00522
19.8	0.05248	0.01778
39.8	0.09542	0.03012

## Sheet: Figure 1D
WiChR1, peak	WiChR1, end	HcKCR1, peak	HcKCR1, end	HcCCR, peak	HcCCR, end
-102.4	-76.4	-90.4	-84.4	44.6	42.6
-85.4	-66.4	-85.4	-73.4	42.6	43.6
-100.4	-85.4	-84.4	-69.4	47.6	48.6
-101.4	-78.4	-89.4	-76.4	47.6	44.6
-98.4	-88.4	-87.4	-74.4	44.6	43.6
-111.4	-87.4	-87.4	-72.4	43.6	42.6
		-88.4	-75.4	47.6	47.6
				39.6	37.6

## Sheet: Figure 1E
HcKCR1
Voltage	Mean	Sem
-104.4	17.9714	1.46543
-84.4	16.6667	1.68892
-64.4	22.04	1.68926
-44.4	21.4286	0.64944
-24.4	22.4	0.91235
-4.4	22.6286	0.71371
15.6	22.6286	0.61787
35.6	23.6667	0.32931
HcKCR2
Voltage	Mean	Sem
-104.4	10.4286	0.56641
-84.4	11.1714	0.65818
-64.4	11.4571	0.56182
-44.4	13.1714	0.92317
-24.4	14.1143	0.98354
-4.4	14.8286	1.13089
15.6	15.8	1.16537
35.6	16.1714	1.27498
HcCCR
Voltage	Mean	Sem
-104.4	69	2.26451
-84.4	67.36	2.0663
-64.4	66.76	1.71394
-44.4	65.52	1.9986
-24.4	64.36	2.02623
-4.4	65.56	1.59173
15.6	64.74	1.59549
35.6	64.42	1.79343

## Sheet: Figure 1F
Wavelength (nm)	Mean	Sem
400	0.09037	0.00444
410	0.09153	0.00493
420	0.11053	0.00482
430	0.15294	0.00458
440	0.19772	0.00823
450	0.24349	0.00335
460	0.33946	0.02098
470	0.44933	0.00504
480	0.56305	0.01377
490	0.69153	0.01355
500	0.7963	0.0076
510	0.88523	0.00864
520	0.97477	0.00748
530	1	0.00245
540	0.93879	0.01417
550	0.78984	0.01439
560	0.61723	0.0175
570	0.43969	0.00204
580	0.2794	0.00638
590	0.17159	0.00482
600	0.08543	0.00603
610	0.0424	0.00187
620	0.02167	0.00257

## Sheet: Figure 2B
HcCCR	N	TM1	TM2	TM3	TM4	TM5	TM6	TM7	HcKCR1
41.6	50.6	42.6	-2.4	29.6	48.6	41.6	33.6	-6.4	-88.4
44.6	50.6	45.6	6.6	43.6	51.6	45.6	49.6	-19.4	-76.4
41.6	51.6	53.6	3.6	38.6	36.6	49.6	45.6	-9.4	-78.4
43.6	55.6	49.6	4.6	41.6	48.6	35.6	49.6	-18.4	-87.4
46.6	51.6	47.6	-8.4	38.6	46.6	52.6	43.6	1.6	-88.4
54.6	39.6	34.6	1.6	34.6	42.6	48.6	50.6	7.6	-89.4
44.6	44.6	54.6	2.6	39.6	40.6	44.6	45.6	-7.4	-90.4
42.6	51.6	48.6	1.6				45.6	0.6	-81.4
47.6			9.6					4.6	-85.4
								14.6	-81.4

## Sheet: Figure 2D
A66V	F69L	A71G	L72I	S73I	V76L	S77C	I80M	D217S	T222Y	F231T	T234S	V235I	L238I	I239L	S73I_T222Y	F69L_S73I_T222Y
50.6	32.6	47.6	42.6	0.6	49.6	43.6	41.6	44.6	-16.4	62.6	36.6	41.6	33.6	45.6	-28.4	-51.4
50.6	39.6	41.6	44.6	-4.4	47.6	36.6	45.6	43.6	-21.4	50.6	45.6	44.6	34.6	52.6	-18.4	-57.4
46.6	34.6	41.6	46.6	-4.4	39.6	41.6	46.6	46.6	-18.4	50.6	51.6	51.6	48.6	49.6	-27.4	-61.4
43.6	25.6	36.6	40.6	3.6	47.6	46.6	53.6	49.6	-20.4	47.6	55.6	35.6	41.6	54.6	-32.4	-55.4
46.6	32.6	46.6	46.6	-0.4	42.6	37.6	57.6	52.6	-18.4	54.6	46.6	57.6	43.6	50.6	-20.4	-45.4
49.6	29.6	46.6	45.6	5.6	39.6	47.6	46.6	46.6	-15.4	49.6	43.6			46.6	-30.4	-49.4
50.6	39.6	48.6		-1.4		44.6		47.6	-10.4	57.6				54.6	-20.4	-50.4
														48.6	-25.4	-47.4

## Sheet: Figure 2E
HcKCR1_W102K	HcKCR1_D116N	HcKCR1_W102K	HcKCR2_D116N
8.6	29	24.6	11.3895
11.6	2.8	13.6	15.6
-12.4	42.6	18.6	25.6
-16.4	7.3	11.6	16.1263
7.4	42.5	19.6	3.49474
15.6	32.4	-2.4	3.49474
18.1	25.9	-0.4	15.6
12

## Sheet: Figure 4E
CovKCR1
Voltage	Mean	Sem
-104.4	-55.5853	19.6503
-84.4	-32.9139	13.1426
-64.4	-4.61494	4.37996
-44.4	17.809	3.78205
-24.4	38.6369	8.47962
-4.4	52.7978	12.3171
15.6	61.9191	13.4474
35.6	68.6167	14.5856
CovKCR2
Voltage	Mean	Sem
-104.4	-42.287	15.8912
-84.4	-18.657	7.7592
-64.4	-4.69748	2.52824
-44.4	7.502	3.45202
-24.4	19.9174	7.74664
-4.4	28.5454	11.7555
15.6	34.5698	16.403
35.6	37.5988	18.2002

## Sheet: Figure 4F
CovKCR1	CovKCR2	mgCCR1	mgCCR2	mgCCR3	ChvCCR1	mgCCR4
-62.4	-55.4	-11.4	11.6	-8.4	16.6	-2.4
-54.4	-69.4	-5.4	15.6	3.6	6.6	-4.4
-47.4	-77.4	1.6	26.6	6.6	4.6	11.6
-66.4	-56.4	-0.4	10.6	-13.4	20.6	2.6
-63.4	-50.4	-9.4	28.6	30.6	-8.4	-11.4
-63.4	-54.4	-2.4	12.6	22.6	7.6	-0.4
-70.4	-64.4		12.6		10.6	-6.4
	-53.4		12.6
	-55.4

## Sheet: Figure 4G
mgCCR1	mgCCR2	mgCCR3	ChvCCR1	mgCCR4
-23.9	7.1	-1.9	-73.9	-103.9
-12.9	8.1	11.1	-67.9	-92.9
-1.9	10.1	3.1	-65.9	-106.9
-5.9	5.1	12.1	-71.9	-102.9
-11.9	23.1	1.1	-72.9	-80.9
-8.9	16.1	4.1	-76.9	-73.9
-4.9			-75.9	-74.9
